# Supplementary material for: Differential Sensitivity of the Protein Translation Initiation Machinery and mTOR Signaling to MECP2 Gain- and Loss-of-Function Involves MeCP2 Isoform-Specific Homeostasis in the Brain
Source: Cells. 2022 Apr 24;11(9):1442. doi: 10.3390/cells11091442 (PMC9105805; doi:10.3390/cells11091442)
Supplement: Supplementary file 1 [file cells-11-01442-s001.zip]

Archive with 1 entries (1 files):
- cells-1649278-supplementary.pdf
